# Supplementary material for: Genome-Wide Association Study for Udder Conformation Traits in Chinese Holstein Cattle
Source: Animals (Basel). 2022 Sep 22;12(19):2542. doi: 10.3390/ani12192542 (PMC9559277; doi:10.3390/ani12192542)
Supplement: Supplementary file 1 [file animals-12-02542-s001.zip]

Archive with 2 entries (2 files):
- Gene Ontology Results - Table S1.xlsx
- Suplimentary Figures.pdf
